# Supplementary material for: In Vitro and In Silico Studies of the Antimicrobial Activity of Prenylated Phenylpropanoids of Green Propolis and Their Derivatives against Oral Bacteria
Source: Antibiotics (Basel). 2024 Aug 22;13(8):787. doi: 10.3390/antibiotics13080787 (PMC11352038; doi:10.3390/antibiotics13080787)
Supplement: Supplementary file 1 [file antibiotics-13-00787-s001.zip]

Archive with 1 entries (1 files):
- antibiotics-3119786-supplementary.pdf
